# Supplementary material for: Attachment and Emotional Eating: A Scoping Review Uncovering Relational Roots to Inform Preventive Healthcare
Source: Healthcare (Basel). 2025 Dec 4;13(23):3170. doi: 10.3390/healthcare13233170 (PMC12692234; doi:10.3390/healthcare13233170)
Supplement: Supplementary file 1 [file healthcare-13-03170-s001.zip]

Archive with 1 entries (1 files):
- healthcare-3997960-supplementary.pdf
